# Supplementary material for: Molecular Adaptations and Quality Enhancements in a Hybrid (Erythroculter ilishaeformis ♀ × Ancherythroculter nigrocauda ♂) Cultured in Saline–Alkali Water
Source: Biology (Basel). 2025 Jun 18;14(6):718. doi: 10.3390/biology14060718 (PMC12189855; doi:10.3390/biology14060718)
Supplement: Supplementary file 1 [file biology-14-00718-s001.zip]

Archive with 1 entries (1 files):
- biology-3677952-supplementary.pdf
